# Supplementary material for: Readiness to Provide Neonatal Care Services in 208 Ethiopian Hospitals Prior to Implementation of the Saving Little Lives Program
Source: Children (Basel). 2026 Mar 30;13(4):481. doi: 10.3390/children13040481 (PMC13115033; doi:10.3390/children13040481)
Supplement: Supplementary file 1 [file children-13-00481-s001.zip]

Archive with 1 entries (1 files):
- children-4130955-supplementary.pdf
